# Supplementary material for: Diagnostic Workup for Patients with Solid Renal Masses: A Cost-Effectiveness Analysis
Source: Cancers (Basel). 2022 Apr 29;14(9):2235. doi: 10.3390/cancers14092235 (PMC9104211; doi:10.3390/cancers14092235)
Supplement: Supplementary file 1 [file cancers-14-02235-s001.zip]

Archive with 1 entries (1 files):
- cancers-1682341-supplementary.pdf
